# Supplementary material for: Machine Learning-Assisted Rapid Optical Imaging for Label-Free CAR T-Cell Detection in Whole Blood
Source: Biosensors (Basel). 2026 Apr 24;16(5):240. doi: 10.3390/bios16050240 (PMC13204493; doi:10.3390/bios16050240)
Supplement: Supplementary file 1 [file biosensors-16-00240-s001.zip]

Archive with 1 entries (1 files):
- biosensors-4134718-supplementary.pdf
